# Supplementary material for: A Simple Yet Effective Preanalytical Strategy Enabling the Application of Aptamer-Conjugated Gold Nanoparticles for the Colorimetric Detection of Antibiotic Residues in Raw Milk
Source: Sensors (Basel). 2022 Feb 8;22(3):1281. doi: 10.3390/s22031281 (PMC8837955; doi:10.3390/s22031281)
Supplement: Supplementary file 1 [file sensors-22-01281-s001.zip]

Archive with 1 entries (1 files):
- sensors-1518354-supplementary.pdf
